# Supplementary material for: SMARCB1/INI1 loss in skull base conventional chordomas: a clinicopathological and molecular analysis
Source: Front Oncol. 2023 Jun 30;13:1160764. doi: 10.3389/fonc.2023.1160764 (PMC10348873; doi:10.3389/fonc.2023.1160764)
Supplement: Supplementary file 1 [file Table_1.xls]

## Sheet: Foglio1
CASE	FIRST SURGICAL TREATMENT	gender (1=male;2=female)	age	size (1<3cm, 2>=3cm)	hystology (1=conventional, 2=chondroid)	Ki67	RECURRENCE/METASTASES (1=NO, 2=YES)	DATE OF RECURRENCE/METASTASES	FOLLOW-UP	STATUS	SMARCB1/INI1 (1=+, 2=+/-)	% staining of SMARCB1/INI1
1	2007-10-30	2	73	2	2	0.03	1		2018-05-16	AWD	2	25
2	2018-01-16	2	49	2	2	0.03	1		12/04/2022	AWD	1	100
3	2013-07-03	1	26	2	1	0.03	1		2018-10-10	NED	1	100
4	2003-06-25	2	75	2	1	0.04	2	2007-08-20	2015-05-06	NED	1	100
5	2017-03-28	2	76	2	1	0.01	1		2022-10-24	AWD	1	100
6	02/08/2014	1	41	2	1	0.03	2	2017-11-07	2018-12-24	AWD	1	100
7	2005-01-25	2	58	2	1	0.07	2	2008-06-18	2015-05-05	AWD	2	20
8	2007-12-05	1	60	2	2	0.03	1		2017-06-01	DOC	1	100
9	2012-03-07	2	56	2	1	0.05	1		2018-10-24	NED	1	100
10	2013-03-08	1	22	2	1	0.03	1		2017-06-06	AWD	1	100
11	2017-06-13	1	38	2	1	0.03	2	2021-06-29	2021-06-30	AWD	1	100
12	2017-07-12	1	64	2	2	0.02	1		2021-10-24	AWD	1	100
13	2012-05-22	2	45	2	1	0.05	1		2018-10-23	NED	1	100
14	2016-07-06	1	36	2	1	0.1	1		2020-10-24	AWD	1	100
15	01/03/2010	1	46	2	1	0.03	2	2011-02-15	2016-07-05	NED	2	20
16	2012-11-02	1	54	1	1	0.03	1		2016-10-13	DOD	2	10
17	2013-10-16	1	63	2	1	0.05	1		2018-10-23	AWD	1	100
18	2014-07-02	2	17	2	2	0.05	1		2018-10-10	NED	1	100
19	2012-09-13	1	64	2	2	0.03	1		2018-10-16	NED	2	15
20	2005-09-14	1	30	2	1	0.05	1		2018-10-16	NED	1	100
21	2003-02-12	2	47	2	1	0.02	1		2018-10-10	AWD	1	100
22	2013-11-27	1	52	1	2	0.03	1		2016-05-04	DOD	1	100
23	2005-06-15	1	42	1	1	0.05	2	01/06/2006, 01/2/2007	2015-04-14	AWD	1	100
24	10/04/2010	1	39	2	1	0.03	2	10/10/2011	2012-03-01	DOD	2	10
25	2009-10-22	2	64	1	1	0.03	2	2013-02-19	2016-08-10	DOD	1	100
26	03/05/2016	1	56	2	1	0.03	2	22/4/2017, 23/10/2019, 10/01/2020	2020-01-10	AWD	1	100
27	2017-03-14	2	57	2	1	0.02	1		2022-09-21	NED	2	20
28	2012-01-11	2	76	2	1	0.03	1		2018-10-10	NED	1	100
29	1998-03-04	1	32	2	2	0.1	2	21/6/2004, 20/10/2005, 14/12/2006, 07/2/2007	2008-08-29	DOD	2	15
30	2011-08-03	1	79	2	1	0.05	2	2013-02-20	2018-10-10	NED	1	100
31	2017-10-18	2	76	2	2	0.03	1		2022-10-24	AWD	1	100
32	2016-05-03	1	77	2	2	0.03	1		2022-10-24	AWD	1	100
33	2011-12-07	1	43	1	1	0.03	1		2018-10-10	NED	1	100
34	2008-05-14	2	33	2	1	0.08	1		2009-06-01	DOD	1	100
35	2004-11-29	2	48	2	1	0.02	1		2015-05-06	AWD	1	100
36	2005-01-11	2	40	2	1	0.02	2	26/1/2007, 18/8/2009, 11/5/2011, 6/7/2016	2018-02-07	AWD	2	20
37	2002-06-12	2	66	2	1	0.05	1		2010-02-04	DOD	1	100
38	2009-08-05	2	41	2	2	0.1	2	07/12/2010, 7/3/2012, 25/9/2015, 6/6/2016	2016-09-29	DOD	1	100
39	2008-08-27	1	9	2	2	0.03	1		2015-04-15	NED	2	25
40	23/02/2016	2	71	2	1	0.03	2	30/03/2018, 11/6/2018	2020-06-11	AWD	1	100
41	2011-04-20	1	72	2	1	0.03	1		2018-10-10	NED	1	100
42	12/01/2015	2	47	2	2	0.04	1		2020-01-16	AWD	1	100
43	2014-10-22	1	50	2	1	0.06	1		2014-11-15	DOC	1	100
44	1996-03-08	2	53	2	1	0.1	2	19/11/1998, 8/10/1999, 19/03/2003, 11/6/2004	2005-04-01	DOD	1	100
45	2013-01-31	2	70	2	1	0.06	1		2017-04-15	NED	2	20
46	31/10/1996	2	50	2	1	0.03	2	1998-03-31	2000-10-08	AWD	1	100
47	2009-03-10	1	47	2	1	0.04	2	2010-02-12	2011-04-01	DOD	2	10
48	2007-01-24	1	19	2	1	0.03	1		2009-11-17	DOD	1	100
49	2014-04-02	2	64	2	2	0.04	1		2018-10-23	AWD	1	100
50	2013-06-06	2	65	1	1	0.07	1		2018-10-16	AWD	1	100
51	1980-06-01	1	23	2	1	0.03	2	01/6/1985, 30/4/1993, 9/1/2019	2019-01-09	AWD	1	100
52	2014-10-09	1	70	2	1	0.03	1		2014-11-05	DOC	2	15
53	2011-09-09	1	43	2	1	0.02	2	2015-02-03	2018-10-24	AWD	1	100
54	01/08/2000	1	68	2	1	0.03	2	06/06/2001	2012-05-11	DOD	2	20
55	2012-08-29	1	44	2	1	0.03	1		2018-10-16	AWD	2	40
56	1996-12-16	2	49	2	1	0.08	2	14/10/2009	2011-06-01	DOD	1	100
57	2004-10-06	1	32	1	1	0.15	2	15/11/2006, 30/3/2007, 18/5/2007	2010-06-01	DOD	1	100
58	2012-03-21	2	35	2	1	0.02	1		2013-11-14	DOD	1	10
59	13/07/2010	1	40	1	1	0.03	1		2015-03-15	AWD	2	30
60	2011-07-08	1	64	2	1	0.08	2	25/7/2012, 7/11/2013	2014-06-01	DOD	1	100
61	2011-01-17	2	42	1	1	0.05	1		2018-10-16	NED	2	20
62	1999-09-17	2	69	2	1	0.08	2	2000-12-23	2015-05-05	AWD	1	100
63	1995-12-22	1	67	2	1	0.08	2	8/7/1996, 18/11/2000	2000-11-18	AWD	2	20
64	2010-09-08	1	61	2	2	0.04	1		2018-10-23	NED	2	15
65	2013-04-18	2	20	1	1	0.04	1		2018-10-16	NED	2	10
